# Supplementary material for: Bisphenol F Drives Endoplasmic Reticulum Stress-Mediated Macrophage Polarization, Leading to Inflammation and Fibrosis in Mouse Kidneys
Source: Toxics. 2026 Mar 13;14(3):255. doi: 10.3390/toxics14030255 (PMC13030847; doi:10.3390/toxics14030255)
Supplement: Supplementary file 1 [file toxics-14-00255-s001.zip]

Archive with 1 entries (1 files):
- toxics-4132649-supplementary.pdf
